# Supplementary material for: In-House Filtration Efficiency Assessment of Vapor Hydrogen Peroxide Decontaminated Filtering Facepiece Respirators (FFRs)
Source: Int J Environ Res Public Health. 2021 Jul 4;18(13):7169. doi: 10.3390/ijerph18137169 (PMC8297238; doi:10.3390/ijerph18137169)
Supplement: Supplementary file 1 [file ijerph-18-07169-s001.zip]

Archive with 2 entries (2 files):
- ijerph-1215815-supplementary materials.pdf
- ijerph-1215815-supplmentary material 1.stl
